# Supplementary material for: A microfluidic based biosensor for rapid detection of Salmonella in food products
Source: PLoS One. 2019 May 14;14(5):e0216873. doi: 10.1371/journal.pone.0216873 (PMC6516674; doi:10.1371/journal.pone.0216873)
Supplement: S1 Table — (XLSX) [file pone.0216873.s001.xlsx]

## Sheet: Sheet1
Frequency	Impedance Reading(water)	Impedance Reading(anitbody)	Impedance Reading(Salmonella 300 Cells/ml)	Impedance Reading(Salmonella 500 Cells/ml)	Impedance Reading(Salmonella 1000 Cells/ml)	Impedance Reading(E.coli 1000 Cells/ml)
100	0.42	2.165	2.2	2.262	2.357	2.1822
500	0.417	2.161	2.195	2.258	2.352	2.178
1000	0.415	2.157	2.19	2.253	2.345	2.173
5000	0.37	2.119	2.14	2.212	2.301	2.133
10000	0.32	2.073	2.1	2.151	2.219	2.085
50000	0.23	1.702	1.715	1.747	1.792	1.71
100000	0.121	0.552	0.554	0.553	0.564	0.554
1000000	0.021	0.0332	0.0342	0.0343	0.04	0.0342
10000000	0.002	0.003	0.003	0.003	0.005	0.004
All Impedance Reading here is in MΩ. Note Impedance Reading doesn't refer to Impedance Change. Impedance Change is Impedance Reading after bacteria binding substracts Impedance Reading before bacteria binding.
